# Supplementary material for: Curcumin Reduces Pathological Endoplasmic Reticulum Stress through Increasing Proteolysis of Mutant Matrilin-3
Source: Int J Mol Sci. 2023 Jan 12;24(2):1496. doi: 10.3390/ijms24021496 (PMC9867355; doi:10.3390/ijms24021496)
Supplement: Supplementary file 1 [file ijms-24-01496-s001.zip]

Archive with 1 entries (1 files):
- ijms-2134936-supplementary.pdf
